# Supplementary material for: Cancer outcomes and biological mechanisms among patients with type 2 diabetes mellitus using glucagon-like peptide-1 receptor agonists: a systematic review and meta-analysis
Source: Front Oncol. 2026 Jul 14;16:1859759. doi: 10.3389/fonc.2026.1859759 (PMC13407199; doi:10.3389/fonc.2026.1859759)
Supplement: Supplementary file 3 [file Table3.xlsx]

## Sheet: Sheet1
ID	Author(s)	Year	Country	Study Design	Sample Size (GLP-1RA)	Sample Size (Comparator)	Mean Age	Sex Distribution (%)	Follow-up Duration	Baseline BMI	Baseline HbA1c	GLP-1RA Used	Dose	Exposure Duration	Comparator	Follow-up Duration	Experimental Model	GLP-1RA drugs used	target pathway (with direction)	Biomarker(s) Assessed (with direction)	Risk of Bias
1	Tabernacki et al.	2024	USA	Retrospective cohort	29850	29751	56.5 yrs	F: 54.9%; M: 39.4%	15 years	36.3 kg/m²	0.077	GLP-1RAs	NR	2005–2019	Insulin	15 years	Human (TriNetX EHR)	NR	NK-cell activity ↑; Inflammation ↓; Oxidative stress ↓	Lung cancer incidence ↓ (HR=0.49, 95% CI: 0.41–0.59); BMI controlled; HbA1c controlled	Moderate
2	Wolff Sagy et al.	2025	Israel	Observational retrospective cohort	3178	3178	52.3 years	Female: 61.1%	Median 7.2–7.5 years; up to 12.9 years	41.5 kg/m²	6.97% overall; GLP-1RA: 7.69%; BMS: 6.24%	GLP-1RAs	NR	Initiated 2010–2018; ≥6 purchases within 12 months	Bariatric metabolic surgery	Median 7.2–7.5 years; up to 12.9 years	Human EHR cohort	Liraglutide 72.5%; Exenatide 12.9%; Dulaglutide 11.2%; Lixisenatide 2.5%; insulin degludec/liraglutide 0.8%; insulin glargine/lixisenatide 0.1%	Weight-loss pathway ↓; inflammation ↓; HbA1c pathway not mediated	ORC incidence ↓/similar vs BMS; BMI ↓; HbA1c ↓	Moderate
3	Ailawadi et al.	2026	USA	Retrospective cohort	3162	3162	57.27 yrs	Female: 51.7%; Male: 48.3%	5 years	33.26 kg/m²	0.0808	GLP-1RAs	NR	NR	Non-users	5 years	Human EHR cohort	Semaglutide, dulaglutide, tirzepatide, exenatide, liraglutide, lixisenatide, albiglutide	ERK/MAPK ↓; PI3K/Akt ↓; NF-κB ↓; AMPK ↑; mTOR ↓	Pancreatic cancer incidence ↓; BMI controlled; HbA1c controlled; inflammation/oxidative stress ↓	Moderate
4	Brito et al.	2025	United States	Retrospective target-trial emulation (claims database analysis)	41112	310,801 (DPP4i, SGLT2i, SU combined)	65.3 ± 8.5 years	Female: 49.3%; Male: 50.7%	Median 660 days (IQR 254–1157)	NR (Obesity 35.1% in GLP-1RA group)	NR	GLP-1RA class	NR	From treatment initiation; analyses stratified by <1 year, 1–2 years, ≥2 years	DPP4i, SGLT2i, Sulfonylureas	Median 660 days (IQR 254–1157)	Human observational cohort	Specific GLP-1RA agents not reported	GLP-1 receptor signaling ↑	None reported	Moderate
5	Wang et al.	2024	USA	Retrospective PSM cohort study	48983	1044745	59.8 ± 15.1 years	Male: 50.1%; Female: 47.0%	15 years	NR	NR	GLP-1RA class	NR	NR	Insulin	15 years	Human EHR cohort	Not specified	Weight loss/metabolic regulation ↑; insulin exposure ↓; obesity-related cancer risk ↓	13 obesity-associated cancer incidence ↓	Moderate
6	Pollack and Stokar	2025	International (TriNetX; predominantly USA)	Propensity score–matched retrospective cohort study	89646	Insulin: 354,939; Metformin: 856,160; DPP4i, SGLT2i, SU, TZD cohorts analyzed separately	57.1 ± 11.7 years	Female 50.8%; Male 44.2%	Median 4.5 ± 2.3 years (up to 10 years; sensitivity analysis up to 20 years)	36.0 ± 8.0 kg/m²	7.95 ± 2.05%	GLP-1RA class	NR	Long-term use (≥1 additional prescription within 1–3 years after initiation)	Insulin, Metformin, DPP4i, SGLT2i, SU, TZD	Median 4.5 ± 2.3 years (up to 10 years; sensitivity analysis up to 20 years)	Human real-world EHR cohort	Liraglutide, Semaglutide, Dulaglutide, Exenatide, Lixisenatide, others (numbers not reported)	GLP-1 receptor signaling ↑; thyroid tumorigenesis hypothesis evaluated	HbA1c ↓; TSH ↔; Thyroid cancer incidence ↔	Moderate
7	Radwan et al.	2025	USA	Retrospective propensity-score matched cohort	2,553–2,564	2,553–2,564	74	53–56% male		SGLT2i, DPP4i	Median 1.65–1.73 years	Human (older adults with cancer and T2DM)	↓ Hyperglycemia, ↓ insulin resistance, ↓ inflammation	None reported	Moderate
8	Wang et al.	2024	USA	Retrospective cohort study	48983	1044745	59.8 years	Male 50.1%; Female 47.0%	Up to 15 years	NR	NR	GLP-1RAs	NR	Prescription during 2005–2018	Insulin	Up to 15 years	Human EHR-based cohort	Not specified by individual drug	Obesity/insulin resistance pathway ↓; cancer-risk pathway ↓	Incident obesity-associated cancers ↓	Moderate
9	Lu et al.	2025	USA	Retrospective cohort study	21,362 / 20,962	21,362 / 20,962	72.8–73.3 years	Female 51.5–55.9%	Up to 7 years; median 1.91–1.95 years	NR	NR	GLP-1RAs	NR	NR	SGLT2i; DPP4i	Up to 7 years; median 1.91–1.95 years	Human Medicare claims cohort	Not specified individually	Obesity-related cancer pathway ↔; kidney cancer ↑ vs SGLT2i; endometrial cancer ↑ vs DPP4i	Incident obesity-associated cancers ↔; kidney cancer ↑; endometrial cancer ↑	Moderate
10	Alchirazi et al.	2024	USA	Retrospective cohort (TriNetX)	245532	Multiple matched comparator cohorts	NR	NR	15 years	NR	NR	GLP-1RAs	NR	2005–2020	Insulin, Metformin, AGI, DPP-4i, SGLT2i, SU, TZD	15 years	Drug-naïve T2D patients	NR	GLP-1R activation ↑	Pancreatic cancer incidence ↓	Moderate
11	Hicks et al.	2016	UK	Population-based cohort study	2473	NR	64.8 years overall; GLP-1RA users 59.8 years	100% female	Mean 3.5 years	GLP-1RA users: BMI ≥30 = 93.8%	GLP-1RA users: HbA1c >8% = 64.5%	Exenatide, liraglutide, lixisenatide	NR	Time-varying; lagged by 1 year	DPP-4 inhibitors	Mean 3.5 years	Human observational EHR cohort	Exenatide 32.0%; liraglutide 43.3%; lixisenatide 4.0%; multiple 20.7%	GLP-1 receptor activation; possible FGF7/FGFR2 tumour-promoter pathway ↑	HbA1c assessed; breast cancer incidence ↑/neutral overall	Moderate
12	Morales et al.	2025	Multinational; meta-analysis mainly US cohorts	Retrospective active-comparator new-user cohort	460032	SGLT2i: 717,792; DPP-4i: 2,055,583; SU: 1,119,868	NR	NR	NR	NR	NR	GLP-1RA class	NR	New-user exposure; ITT and on-treatment analyses	SGLT2i, DPP-4i, sulfonylureas	NR	Human observational cohort	Albiglutide, dulaglutide, exenatide, liraglutide, lixisenatide, semaglutide	GLP-1 receptor activation; thyroid tumor risk not increased	Thyroid tumors/malignancy; incidence neutral	Moderate
13	Henney et al.	2026	Multinational (TriNetX Global Network; mainly North America & Western Europe)	Retrospective Cohort Study	112735	112735	57.5 years (matched cohort)	Female: 51.6% (GLP-1RA), 51.3% (Comparator)	5 years	36.6 ± 8.0 kg/m²	8.2 ± 2.1%	GLP-1 Receptor Agonists	Not reported	New-user exposure; duration not specified	DPP-4 inhibitors	5 years	Human observational cohort	Semaglutide, Liraglutide, Exenatide, Dulaglutide	Cancer risk ↓; adiposity-related oncogenic pathways ↓	Composite adiposity-related cancer incidence ↓; All-cause mortality ↓	Moderate (observational study; propensity-score matched)
14	Ayoub et al.	2024	USA	Retrospective multicenter cohort study	146277	146277	58.3 years	Female: 51.2% vs 51.4%	7 years	BMI >25 excluded	8.2 ± 2.2% vs 7.5 ± 2.2%	GLP-1 RAs	NR	NR	No GLP-1 RA	7 years	Human observational cohort	Exenatide, liraglutide, semaglutide, dulaglutide	Gastric cancer risk ↓; esophageal cancer risk ↓	Gastric cancer incidence ↓; esophageal cancer incidence ↓	Moderate
15	Dankner et al.	2024	Israel	Population-based historical cohort	33377	106849	59.9 ± 12.8 years	Female: 51%; Male: 49%	Mean 6.1 ± 2.9 years; median 7.0 years; up to 9 years	BMI ≥30: 42%; BMI 25–29.9: 37%	NR	GLP-1RA class	NR	Weighted cumulative exposure; emphasized 5–7 years after use	Basal insulin	Mean 6.1 ± 2.9 years; median 7.0 years; up to 9 years	Human T2DM cohort	Exact GLP-1RA type NR	GLP-1 receptor pathway; pancreatic cancer risk not increased	Pancreatic cancer incidence ↓/neutral; pancreatitis history adjusted	Moderate
16	Wang et al.	2026	Global (TriNetX Network)	Target Trial Emulation, Retrospective Cohort, New-User Design, Propensity Score Matching	28934	28934	65.6 years	Female 44.0%, Male 56.0%	5 years	34.0 kg/m²	0.08	GLP-1RA + SGLT-2 inhibitor (Dual Therapy)	NR	Up to 5 years	SGLT-2 inhibitor monotherapy	5 years	Human Real-World Cohort	Semaglutide, Liraglutide, Dulaglutide, Exenatide, Tirzepatide, Lixisenatide	Hyperinsulinemia ↓; Insulin Resistance ↓; Chronic Inflammation ↓; IGF-1 Signaling ↓; Cell Proliferation ↓; Wnt/β-Catenin Signaling ↓; AMPK ↑; mTOR ↓	BMI ↓; HbA1c ↓; Colon Cancer Incidence ↓	Moderate
17	Bezin et al.	2023	France	Nested Case-Control Study (SNDS National Database)	NR	45,184 controls matched to 2,562 thyroid cancer cases	Matched on age (mean NR)	Matched on sex (NR)	Exposure assessed within 6 years before a 6-month lag period	NR	NR	GLP-1 Receptor Agonists	Defined Daily Dose (DDD)-based exposure	≤1 year, 1–3 years, >3 years	Users of other second-line antidiabetic drugs	Exposure assessed within 6 years before a 6-month lag period	Human Population-Based Pharmacoepidemiological Study	GLP-1RA class (individual agents not specified)	GLP-1 Receptor Signaling ↑; C-cell Proliferation ↑ (hypothesized)	Thyroid Cancer Incidence ↑; Medullary Thyroid Cancer Incidence ↑	Moderate
18	Strand et al.	2025	USA	Retrospective cohort time-to-event analysis	4912	82964	GLP-1RA: 58.0 years; Metformin: 62.5 years	GLP-1RA: Female 61.2%; Metformin: Female 51.0%	3 years	Obesity: GLP-1RA 26.6%; Metformin 8.1%	GLP-1RA: 6.7%; Metformin: 7.2%	GLP-1 receptor agonists	NR	First 3 months used to define exposure; outcomes followed for 3 years	Metformin	3 years	Human EHR cohort	Dulaglutide, liraglutide, semaglutide, tirzepatide	GLP-1 receptor/incretin pathway; thyroid cancer risk assessed	Thyroid cancer diagnosis; thyroidectomy; MTC/MEN2	Moderate
19	Kim et al.	2024	South Korea	Nationwide retrospective propensity-score matched cohort study	2609	2,609 (DM controls)	51.5 ± 12.0 years	55.2% female, 44.8% male	Median 8 years	28.3 ± 4.3 kg/m²	Fasting glucose 154.9 ± 65.0 mg/dL (HbA1c NR)	Exenatide, Dulaglutide, Liraglutide	NR	Mean 2.4 ± 3.0 years	T2DM patients receiving non-incretin antidiabetic drugs	Median 8 years	Human observational cohort	Exenatide, Dulaglutide, Liraglutide	GLP-1 receptor activation ↑ insulin secretion; ↓ glucagon secretion	Fasting glucose, eGFR, BMI, cancer incidence outcomes; serum calcitonin for MTC assessment	Low–Moderate
20	Levy et al.	2025	USA	Retrospective cohort study	206844	206844	50.0 ± 13.9 years	Female 63%; Male 36.9–37.0%	5 years	BMI ≥30 kg/m²	NR	Semaglutide, liraglutide, dulaglutide	NR	NR	Obese patients not receiving GLP-1RAs	5 years	Human observational database study	Semaglutide, liraglutide, dulaglutide	GLP-1 receptor activation; possible ↓ cancer risk through metabolic regulation, ↓ inflammation, ERK1/2, Notch and PI3K-AKT modulation	Cancer incidence by organ system; BMI; diabetes status; cardiovascular disease; smoking; alcohol-related disorders	Moderate
21	Dai et al.	2025	USA	Retrospective cohort study; target trial emulation	43317	43315	52.4 ± 14.5 years	Female 68.2%	2014–2024	BMI ≥27 with comorbidity or BMI ≥30	NR	GLP-1 receptor agonists	NR	NR	Nonusers of GLP-1RA	2014–2024	Human observational EHR cohort	Liraglutide, semaglutide, tirzepatide	GLP-1 receptor activation; possible ↓ cancer risk through weight loss, improved insulin sensitivity, metabolic and hormonal modulation	Cancer incidence; BMI; T2D status; comorbidities; medications	Moderate

## Sheet: Sheet2
Study ID	Overall Cancer Type	Overall Cancer Cases (GLP-1RA)	Total GLP-1RA Participants	Overall Cancer Cases (Comparator)	Total Comparator Participants	Effect Measure (HR/RR/OR)	Effect Estimate	95% CI Lower	95% CI Upper	p-value	Follow-up Duration
Tabernacki et al.	Lung Cancer	NR	29850	NR	29751	HR	0.489	0.408	0.586	<0.05	15 years
Wolff Sagy 2025	Obesity-Related Cancer (ORC)	148	3178	150	3178	HR	0.97	0.74	1.25	0.79	Median 7.2 years (up to 12.9 years)
Ailawadi 2026	Pancreatic cancer	22	3162	59	3162	HR	0.49	0.3	0.8	0.003	5 years
Alsabbagh et al. (2024)	Pancreatic Cancer	231	92311	527	91701	HR	0.47	0.4	0.55	<0.001	15 years
Brito et al. (2025)	Thyroid cancer	69	41112	625	310801	HR	1.24	0.88	1.76	0.23	Median 660 days
Lindsey Wang et al., 2024	Hepatocellular Carcinoma	NR	48983	NR	1044745	HR	0.47	0.36	0.61	<0.05	Up to 15 years
Pollack & Stokar, 2025	Thyroid cancer	137	62494	127	62494	HR	0.949	0.745	1.208	0.6716	Mean 4.5 ± 2.3 years
Radwan_2025	Mixed cancers*	NR	2564	NR	2,564 (DPP4i)	HR (all-cause mortality)	0.6	0.51	0.7	<0.001	Median 1.73 years
Radwan_2025	Mixed cancers*	NR	2553	NR	2,553 (SGLT2i)	HR (all-cause mortality)	1.03	0.85	1.23	NS	Median 1.65 years
Wang, Xu 2024	Multiple myeloma	80	48527	131	48527	HR	0.59	0.44	0.77	<0.05	Up to 15 years
Wang, Xu 2024	Meningioma	11	48518	29	48518	HR	0.37	0.18	0.74	<0.05	Up to 15 years
Wang, Xu 2024	Thyroid cancer	154	48527	149	48527	HR	0.99	0.79	1.24	NS	Up to 15 years
Wang, Xu 2024	Pancreatic cancer	123	48490	290	48490	HR	0.41	0.33	0.5	<0.05	Up to 15 years
Wang, Xu 2024	Ovarian cancer	51	25739	94	25739	HR	0.52	0.37	0.74	<0.05	Up to 15 years
Wang, Xu 2024	Hepatocellular carcinoma	79	48397	167	48397	HR	0.47	0.36	0.61	<0.05	Up to 15 years
Wang, Xu 2024	Kidney cancer	223	48322	284	48322	HR	0.76	0.64	0.91	<0.05	Up to 15 years
Wang, Xu 2024	Stomach cancer	56	48449	75	48449	HR	0.73	0.51	1.03	NS	Up to 15 years
Wang, Xu 2024	Gallbladder cancer	<10	48587	19	48587	HR	0.35	0.15	0.83	<0.05	Up to 15 years
Wang, Xu 2024	Endometrial cancer	160	25750	210	25750	HR	0.74	0.6	0.91	<0.05	Up to 15 years
Wang, Xu 2024	Colorectal cancer	223	48443	391	48443	HR	0.54	0.46	0.64	<0.05	Up to 15 years
Wang, Xu 2024	Breast cancer	427	13768	379	13768	HR	1.07	0.93	1.23	NS	Up to 15 years
Wang, Xu 2024	Esophageal cancer	49	48437	77	48437	HR	0.6	0.42	0.86	<0.05	Up to 15 years
Alchirazi_2024	Pancreatic Cancer (vs Insulin)	231	92311	527	91701	HR	0.47	0.4	0.55	<0.05	15 years
Alchirazi_2024	Pancreatic Cancer (vs Metformin)	192	46815	241	46753	HR	0.99	0.82	1.2	>0.05	15 years
Alchirazi_2024	Pancreatic Cancer (vs AGI)	48	8214	58	8199	HR	0.94	0.64	1.39	>0.05	15 years
Alchirazi_2024	Pancreatic Cancer (vs DPP-4i)	680	174510	845	174510	HR	0.8	0.73	0.89	<0.05	15 years
Alchirazi_2024	Pancreatic Cancer (vs SGLT2i)	430	102144	496	101968	HR	0.78	0.69	0.89	<0.05	15 years
Alchirazi_2024	Pancreatic Cancer (vs Sulfonylureas)	426	122862	635	122650	HR	0.84	0.74	0.95	<0.05	15 years
Alchirazi_2024	Pancreatic Cancer (vs TZD)	484	114817	760	114604	HR	0.91	0.81	1.03	>0.05	15 years
Hicks_2016	Breast cancer	31	2473	68	NR	HR	1.4	0.91	2.16	NR	Mean 3.5 years
Morales_2025	Thyroid tumors vs SGLT2i	900	448528	1725	717792	HR	0.95	0.85	1.06	0.35	ITT
Morales_2025	Thyroid tumors vs DPP-4i	1000	460032	4446	1119868	HR	0.93	0.83	1.04	0.22	ITT
Morales_2025	Thyroid tumors vs sulfonylureas	857	425525	6230	2055583	HR	1.02	0.84	1.24	0.86	ITT
Henney_2026	All adiposity-related cancers	4515	112735	4875	112735	HR	0.86	0.82	0.89	<0.01	5 years
Ayoub_2024	Gastric cancer	79	146277	197	146277	HR	0.417	0.321	0.542	<0.0001	7 years
Ayoub_2024	Esophageal cancer	63	146277	190	146277	HR	0.341	0.257	0.454	<0.0001	7 years
Dankner_2024	Pancreatic cancer	64	33377	540	106849	HR	0.5	0.15	1.71	>0.05	Mean 6.1 years; up to 9 years
Wang CH 2026	Colon cancer; dual SGLT-2i + GLP-1RA vs SGLT-2i only	285	28934	344	28934	HR	0.786	0.671	0.919	0.003	5 years
Wang CH 2026	Colon cancer; dual SGLT-2i + GLP-1RA vs GLP-1RA only	115	13782	179	13782	HR	0.871	0.777	0.993	0.041	5 years
Bezin_2023	All Thyroid Cancer	NR	NR	NR	NR	HR	1.58	1.27	1.95	<0.001	6 years
Bezin_2023	Medullary Thyroid Cancer	NR	NR	NR	NR	HR	1.78	1.04	3.05	0.035	6 years
Strand_2025	Thyroid cancer	17	4912	289	82964	aHR	1.35	0.8	2.29	>0.05	3 years
Strand_2025	Thyroid cancer	28	8430	289	82964	aHR	1.28	0.83	1.96	>0.05	3 years
Levy_2025	Gastrointestinal cancers	550	206844	648	206844	HR	0.665	0.593	0.745	0.005	5 years
Levy_2025	Esophageal cancer	37	206844	51	206844	HR	0.56	0.367	0.856	0.14	5 years
Levy_2025	Stomach cancer	37	206844	52	206844	HR	0.543	0.356	0.828	0.11	5 years
Levy_2025	Colorectal cancer	213	206844	264	206844	HR	0.633	0.529	0.759	0.019	5 years
Levy_2025	Pancreatic cancer	142	206844	138	206844	HR	0.811	0.641	1.025	0.81	5 years
Levy_2025	Hepatobiliary cancer	157	206844	195	206844	HR	0.628	0.508	0.775	0.043	5 years
Levy_2025	Skin cancer	457	206844	560	206844	HR	0.622	0.55	0.704	0.001	5 years
Levy_2025	Melanoma	92	206844	112	206844	HR	0.631	0.479	0.832	0.16	5 years
Levy_2025	Breast cancer	475	206844	518	206844	HR	0.721	0.636	0.817	0.17	5 years
Levy_2025	Female genital cancers	309	206844	404	206844	HR	0.611	0.527	0.709	<0.001	5 years
Levy_2025	Uterine cancer	203	206844	279	206844	HR	0.582	0.486	0.698	0.001	5 years
Levy_2025	Ovarian cancer	72	206844	91	206844	HR	0.628	0.461	0.856	0.14	5 years
Levy_2025	Male genital cancers	296	206844	346	206844	HR	0.665	0.57	0.777	0.048	5 years
Levy_2025	Prostate cancer	283	206844	323	206844	HR	0.68	0.58	0.798	0.1	5 years
Levy_2025	Urinary tract cancers	304	206844	292	206844	HR	0.824	0.701	0.967	0.62	5 years
Levy_2025	Thyroid cancer	144	206844	164	206844	HR	0.702	0.561	0.878	0.25	5 years
Levy_2025	Respiratory cancers	240	206844	290	206844	HR	0.649	0.547	0.77	0.03	5 years
Levy_2025	Lymphoid/hematopoietic cancers	330	206844	375	206844	HR	0.69	0.595	0.8	0.09	5 years
Dai_2025	Endometrial cancer	86	29379	115	29741	0.75	0.57	0.99
Dai_2025	Colorectal cancer	70	43317	76	43315	0.88	0.64	1.22
Dai_2025	Thyroid cancer	54	43317	67	43315	0.77	0.54	1.11
Dai_2025	Prostate cancer	151	13938	145	13561	0.91	0.73	1.15
Dai_2025	Breast cancer	200	29379	234	29741	0.86	0.71	1.03
Dai_2025	Lung cancer	70	43317	88	43315	0.76	0.55	1.04
Dai_2025	Pancreatic cancer	37	43317	42	43315	0.84	0.54	1.3
Dai_2025	Kidney cancer	83	43317	58	43315	1.38	0.99	1.93
Dai_2025	Ovarian cancer	17	29379	32	29741	0.53	0.29	0.96
Dai_2025	Liver cancer	44	43317	46	43315	0.91	0.6	1.38
Dai_2025	Multiple myeloma	24	43317	29	43315	0.79	0.46	1.35
Dai_2025	Bladder cancer	41	43317	40	43315	0.97	0.63	1.5
Dai_2025	Meningioma	55	43317	76	43315	0.69	0.48	0.97
Dai_2025	Upper gastrointestinal cancer	12	43317	19	43315	0.6	0.29	1.24
Dai_2025	Overall cancer	891	43317	1022	43315	0.83	0.76	0.91
Lu_2025	Thyroid cancer (vs SGLT2i)	35	21362	41	21362	HR	0.85	0.55	1.34	>0.05	Median 1.91 years
Lu_2025	Pancreatic cancer (vs SGLT2i)	103	21362	130	21362	HR	0.79	0.61	1.02	>0.05	Median 1.91 years
Lu_2025	Bladder cancer (vs SGLT2i)	112	21362	104	21362	HR	1.08	0.83	1.42	>0.05	Median 1.91 years
Lu_2025	Colorectal cancer (vs SGLT2i)	164	21362	153	21362	HR	1.08	0.87	1.34	>0.05	Median 1.91 years
Lu_2025	Lung cancer (vs SGLT2i)	194	21362	177	21362	HR	1.1	0.9	1.35	>0.05	Median 1.91 years
Lu_2025	Kidney cancer (vs SGLT2i)	108	21362	76	21362	HR	1.43	1.06	1.92	<0.05	Median 1.91 years
Lu_2025	Breast cancer (vs SGLT2i)	237	10922	247	10922	HR	0.96	0.81	1.15	>0.05	Median 1.91 years
Lu_2025	Endometrial cancer (vs SGLT2i)	52	10922	43	10922	HR	1.21	0.81	1.81	>0.05	Median 1.91 years
Lu_2025	Prostate cancer (vs SGLT2i)	307	10244	320	10244	HR	0.97	0.83	1.13	>0.05	Median 1.91 years
Lu_2025	Thyroid cancer (vs DPP4i)	37	20962	24	20962	HR	1.53	0.92	2.57	>0.05	Median 1.95 years
Lu_2025	Pancreatic cancer (vs DPP4i)	107	20962	121	20962	HR	0.88	0.68	1.14	>0.05	Median 1.95 years
Lu_2025	Bladder cancer (vs DPP4i)	106	20962	126	20962	HR	0.83	0.64	1.08	>0.05	Median 1.95 years
Lu_2025	Colorectal cancer (vs DPP4i)	176	20962	169	20962	HR	1.03	0.84	1.28	>0.05	Median 1.95 years
Lu_2025	Lung cancer (vs DPP4i)	205	20962	191	20962	HR	1.06	0.87	1.3	>0.05	Median 1.95 years
Lu_2025	Kidney cancer (vs DPP4i)	108	20962	103	20962	HR	1.04	0.79	1.36	>0.05	Median 1.95 years
Lu_2025	Breast cancer (vs DPP4i)	265	11725	286	11725	HR	0.93	0.79	1.1	>0.05	Median 1.95 years
Lu_2025	Endometrial cancer (vs DPP4i)	54	11725	35	11725	HR	1.55	1.01	2.37	<0.05	Median 1.95 years
Lu_2025	Prostate cancer (vs DPP4i)	290	9197	288	9197	HR	1.01	0.86	1.18	>0.05	Median 1.95 years

## Sheet: Sheet5
Study	Overall Cancer Cases (GLP-1RA)	Total GLP-1RA Participants	HR	95% CI Lower	95% CI Upper	Log(HR)	SE	Weight (%)
Henney 2026	4515	112735	0.86	0.83	0.9	-0.1508	0.0206	43.5
Kim	144	2609	1.03	0.95	1.12	0.0296	0.042	10.9
Mao	104	103759	0.82	0.76	0.88	-0.1985	0.0375	14.2
Rachel	148	3178	0.5	0.15	1.69	-0.6931	0.6187	0.1
Radwan 2025	736	2564	0.6	0.51	0.7	-0.5108	0.0809	3
Tabernacki	170	29850	0.96	0.89	1.04	-0.0408	0.0396	12.2
Yael (Wolff Sagy 2025)	148	3178	0.97	0.74	1.25	-0.0305	0.1334	1.1
Subtotal (Overall Cancer Risk)	5965	257873	0.88	0.85	0.91	-0.1278	—	84.9

## Sheet: Sheet3
Study ID	Total GLP-1RA Users (n)	Liraglutide (n/%)	Exenatide (n/%)	Dulaglutide (n/%)	Lixisenatide (n/%)	Semaglutide (n/%)	Tirzepatide (n/%)	Insulin Degludec/Liraglutide (n/%)	Insulin Glargine/Lixisenatide (n/%)	Other GLP-1RA (n/%)	Drug-Specific Effect Reported? (Yes/No)
Tabernacki 2024	29850	NR	NR	NR	NR	NR	NR	NR	NR	NR	No
Wolff Sagy 2025	3178	2,304 (72.5%)	409 (12.9%)	357 (11.2%)	81 (2.5%)	NR	NR	25 (0.8%)	2 (0.1%)	NR	No
Ailawadi 2026	3162	331 (10.5%)	58 (1.8%)	836 (26.4%)	38 (1.2%)	1,461 (46.2%)	455 (14.4%)	NR	NR	Albiglutide: 10 (0.3%)	No
Alsabbagh et al. (2024)	245532	NR	NR	NR	NR	NR	NR	NR	NR	NR	No

## Sheet: Cancer-Specific Effect Estimate
Cancer Type	Study ID	Cases (GLP-1RA)	GLP-1RA Participants	Cases (Comparator)	Comparator Participants	HR	95% CI	logHR	SE
Pancreatic Cancer	Ailawadi 2026	22	3162	59	3162	0.49	0.30–0.80	-0.7133	0.2504
	Alsabbagh et al. (2024)	231	92311	527	91701	0.47	0.40–0.55	-0.755	0.0811
	Wang, Xu 2024	123	48490	290	48490	0.41	0.33–0.50	-0.8916	0.1058
	Lu_2025 (vs SGLT2i)	NR	21362	NR	21362	0.79	0.61–1.02	-0.2357	0.1314
	Lu_2025 (vs DPP4i)	NR	20962	NR	20962	0.88	0.68–1.14	-0.1278	0.1317
	Radwan_2025 (Composite)	NR	2564	NR	2564	0.6	0.51–0.70	-0.5108	0.0809
Thyroid Cancer	Brito et al. (2025)	69	41112	625	310801	1.24	0.88–1.76	0.2151	0.1762
	Pollack & Stokar (2025)	137	62494	127	62494	0.95	0.75–1.21	-0.0513	0.1222
	Wang, Xu 2024	154	48527	149	48527	0.99	0.79–1.24	-0.0101	0.1149
	Lu_2025 (vs SGLT2i)	NR	21362	NR	21362	0.85	0.55–1.34	-0.1625	0.2278
	Lu_2025 (vs DPP4i)	NR	20962	NR	20962	1.53	0.92–2.57	0.4253	0.2614
	Morales_2025 (vs SGLT2i)	900	448528	1725	717792	0.95	0.85–1.06	-0.0513	0.0565
	Morales_2025 (vs DPP4i)	1000	460032	4446	1119868	0.93	0.83–1.04	-0.0726	0.0575
	Bezin_2023	NR	NR	NR	NR	1.58	1.27–1.95	0.4574	0.1095
	Radwan_2025 (Composite)	NR	2564	NR	2564	0.6	0.51–0.70	-0.5108	0.0809
Breast Cancer	Hicks_2016	31	2473	68	NR	1.4	0.91–2.16	0.3365	0.22
	Wang, Xu 2024	427	13768	379	13768	1.07	0.93–1.23	0.0677	0.0711
	Lu_2025 (vs SGLT2i)	NR	21362	NR	21362	0.96	0.81–1.15	-0.0408	0.089
	Lu_2025 (vs DPP4i)	NR	20962	NR	20962	0.93	0.79–1.10	-0.0726	0.0842
	Radwan_2025 (Composite)	NR	2564	NR	2564	0.6	0.51–0.70	-0.5108	0.0809
Colorectal Cancer	Wang, Xu 2024	223	48443	391	48443	0.54	0.46–0.64	-0.6162	0.0845
	Lu_2025 (vs SGLT2i)	NR	21362	NR	21362	1.08	0.87–1.34	0.077	0.1103
	Lu_2025 (vs DPP4i)	NR	20962	NR	20962	1.03	0.84–1.28	0.0296	0.1077
	Radwan_2025 (Composite)	NR	2564	NR	2564	0.6	0.51–0.70	-0.5108	0.0809
Lung Cancer	Tabernacki et al.	NR	29850	NR	29751	0.49	0.41–0.59	-0.7133	0.0929
	Lu_2025 (vs SGLT2i)	NR	21362	NR	21362	1.1	0.90–1.35	0.0953	0.1034
	Lu_2025 (vs DPP4i)	NR	20962	NR	20962	1.06	0.87–1.30	0.0583	0.1022
	Radwan_2025 (Composite)	NR	2564	NR	2564	0.6	0.51–0.70	-0.5108	0.0809
Kidney Cancer	Wang, Xu 2024	223	48322	284	48322	0.76	0.64–0.91	-0.2744	0.0899
	Lu_2025 (vs SGLT2i)	NR	21362	NR	21362	1.43	1.06–1.92	0.3577	0.1517
	Lu_2025 (vs DPP4i)	NR	20962	NR	20962	1.04	0.79–1.36	0.0392	0.1388
	Radwan_2025 (Composite)	NR	2564	NR	2564	0.6	0.51–0.70	-0.5108	0.0809
Endometrial Cancer	Wang, Xu 2024	160	25750	210	25750	0.74	0.60–0.91	-0.3011	0.1067
	Lu_2025 (vs SGLT2i)	NR	21362	NR	21362	1.21	0.81–1.81	0.1906	0.2048
	Lu_2025 (vs DPP4i)	NR	20962	NR	20962	1.55	1.01–2.37	0.4383	0.2172
	Radwan_2025 (Composite)	NR	2564	NR	2564	0.6	0.51–0.70	-0.5108	0.0809
Bladder Cancer	Lu_2025 (vs SGLT2i)	NR	21362	NR	21362	1.08	0.83–1.42	0.077	0.1371
	Lu_2025 (vs DPP4i)	NR	20962	NR	20962	0.83	0.64–1.08	-0.1863	0.1339
	Radwan_2025 (Composite)	NR	2564	NR	2564	0.6	0.51–0.70	-0.5108	0.0809
Prostate Cancer	Lu_2025 (vs SGLT2i)	NR	21362	NR	21362	0.97	0.83–1.13	-0.0305	0.0788
	Lu_2025 (vs DPP4i)	NR	20962	NR	20962	1.01	0.86–1.18	0.01	0.0809
	Radwan_2025 (Composite)	NR	2564	NR	2564	0.6	0.51–0.70	-0.5108	0.0809
Ovarian Cancer	Wang, Xu 2024	51	25739	94	25739	0.52	0.37–0.74	-0.6539	0.1761
Hepatocellular Carcinoma	Wang, Xu 2024	79	48397	167	48397	0.47	0.36–0.61	-0.755	0.134
Gallbladder Cancer	Wang, Xu 2024	<10	48587	19	48587	0.35	0.15–0.83	-1.0498	0.4363
Esophageal Cancer	Ayoub_2024	63	146277	190	146277	0.34	0.26–0.45	-1.0788	0.1401
	Wang, Xu 2024	49	48437	77	48437	0.6	0.42–0.86	-0.5108	0.1834
Gastric/Stomach Cancer	Ayoub_2024	79	146277	197	146277	0.42	0.32–0.54	-0.8675	0.1336
	Wang, Xu 2024	56	48449	75	48449	0.73	0.51–1.03	-0.3147	0.1791
Multiple Myeloma	Wang, Xu 2024	80	48527	131	48527	0.59	0.44–0.77	-0.5276	0.1429
Meningioma	Wang, Xu 2024	11	48518	29	48518	0.37	0.18–0.74	-0.9943	0.3608

## Sheet: Sheet6
Thyroid Cancer
Study ID	Cases (GLP-1RA)	GLP-1RA Participants	Cases (Comparator)	Comparator Participants	HR	95% CI	logHR	SE
Lu_2025 (vs SGLT2i)	35	21362	41	21362	0.85	0.55–1.34	-0.1625	0.2272
Lu_2025 (vs DPP4i)	37	20962	24	20962	1.53	0.92–2.57	0.4253	0.2621
Brito_2025	69	41112	625	310801	1.24	0.88–1.76	0.2151	0.1768
Pollack_Stokar_2025	137	62494	127	62494	0.949	0.745–1.208	-0.0523	0.1233
Wang_Xu_2024	154	48527	149	48527	0.99	0.79–1.24	-0.0101	0.115
Morales_2025 (vs SGLT2i)	900	448528	1725	717792	0.95	0.85–1.06	-0.0513	0.0563
Morales_2025 (vs DPP4i)	1000	460032	4446	1119868	0.93	0.83–1.04	-0.0726	0.0575
Morales_2025 (vs Sulfonylureas)	857	425525	6230	2055583	1.02	0.84–1.24	0.0198	0.0994
Bezin_2023 (All Thyroid Cancer)	78	2562	NR	NR	1.58	1.27–1.95	0.4574	0.1094
Bezin_2023 (Medullary Thyroid Cancer)	12	6993	NR	NR	1.78	1.04–3.05	0.5766	0.2745
Strand_2025 (Cohort 1)	17	4912	289	82964	1.35	0.80–2.29	0.3001	0.2683
Strand_2025 (Cohort 2)	28	8430	289	82964	1.28	0.83–1.96	0.2469	0.2192
Levy_2025	144	206844	164	206844	0.702	0.561–0.878	-0.3538	0.1143
Dai_2025	54	43317	67	43315	0.77	0.54–1.11	-0.2614	0.1838
Breast Cancer
Study ID	Cases (GLP-1RA)	GLP-1RA Participants	Cases (Comparator)	Comparator Participants	HR	95% CI	logHR	SE
Hicks_2016	31	2473	68	NR	1.4	0.91–2.16	0.3365	0.2202
Wang_Xu_2024	427	13768	379	13768	1.07	0.93–1.23	0.0677	0.0714
Levy_2025	475	206844	518	206844	0.721	0.636–0.817	-0.3272	0.0639
Dai_2025	200	29379	234	29741	0.86	0.71–1.03	-0.1508	0.0948
Lu_2025 (vs SGLT2i)	237	10922	247	10922	0.96	0.81–1.15	-0.0408	0.0893
Lu_2025 (vs DPP4i)	265	11725	286	11725	0.93	0.79–1.10	-0.0726	0.0845
Lung Cancer
Study ID	Cases (GLP-1RA)	GLP-1RA Participants	Cases (Comparator)	Comparator Participants	HR	95% CI	logHR	SE
Tabernacki et al.	170	29850	NR	29751	0.489	0.408–0.586	-0.7154	0.0925
Lu_2025 (vs SGLT2i)	194	21362	177	21362	1.1	0.90–1.35	0.0953	0.1035
Lu_2025 (vs DPP4i)	205	20962	191	20962	1.06	0.87–1.30	0.0583	0.1021
Dai_2025	70	43317	88	43315	0.76	0.55–1.04	-0.2744	0.1628
Levy_2025 (Respiratory cancers*)	240	206844	290	206844	0.649	0.547–0.770	-0.4324	0.0872
Kidney Cancer
Study ID	Cases (GLP-1RA)	GLP-1RA Participants	Cases (Comparator)	Comparator Participants	HR	95% CI	logHR	SE
Wang_Xu_2024	223	48322	284	48322	0.76	0.64–0.91	-0.2744	0.0899
Dai_2025	83	43317	58	43315	1.38	0.99–1.93	0.3221	0.1705
Lu_2025 (vs SGLT2i)	108	21362	76	21362	1.43	1.06–1.92	0.3577	0.1514
Lu_2025 (vs DPP4i)	108	20962	103	20962	1.04	0.79–1.36	0.0392	0.1383
Endometrial Cancer
Study ID	Cases (GLP-1RA)	GLP-1RA Participants	Cases (Comparator)	Comparator Participants	HR	95% CI	logHR	SE
Wang_Xu_2024	160	25750	210	25750	0.74	0.60–0.91	-0.3011	0.1068
Dai_2025	86	29379	115	29741	0.75	0.57–0.99	-0.2877	0.141
Lu_2025 (vs SGLT2i)	52	10922	43	10922	1.21	0.81–1.81	0.1906	0.2048
Lu_2025 (vs DPP4i)	54	11725	35	11725	1.55	1.01–2.37	0.4383	0.2173
Levy_2025 (Uterine cancer*)	203	206844	279	206844	0.582	0.486–0.698	-0.5413	0.0924
Pancreatic Cancer
Study ID	Cases (GLP-1RA)	GLP-1RA Participants	Cases (Comparator)	Comparator Participants	HR	95% CI	logHR	SE
Ailawadi_2026	22	3162	59	3162	0.49	0.30–0.80	-0.7133	0.2504
Alsabbagh_2024	231	92311	527	91701	0.47	0.40–0.55	-0.755	0.0811
Wang_Xu_2024	123	48490	290	48490	0.41	0.33–0.50	-0.8916	0.1058
Alchirazi_2024 (vs Metformin)	192	46815	241	46753	0.99	0.82–1.20	-0.0101	0.0975
Alchirazi_2024 (vs SGLT2i)	430	102144	496	101968	0.78	0.69–0.89	-0.2485	0.0648
Alchirazi_2024 (vs Sulfonylureas)	426	122862	635	122650	0.84	0.74–0.95	-0.1744	0.0638
Dankner_2024	64	33377	540	106849	0.5	0.15–1.71	-0.6931	0.6213
Levy_2025	142	206844	138	206844	0.811	0.641–1.025	-0.2094	0.1199
Dai_2025	37	43317	42	43315	0.84	0.54–1.30	-0.1744	0.223
Lu_2025 (vs SGLT2i)	103	21362	130	21362	0.79	0.61–1.02	-0.2357	0.1314
Lu_2025 (vs DPP4i)	107	20962	121	20962	0.88	0.68–1.14	-0.1278	0.1317
Colorectal Cancer
Study ID	Cases (GLP-1RA)	GLP-1RA Participants	Cases (Comparator)	Comparator Participants	HR	95% CI	logHR	SE
Wang_Xu_2024	223	48443	391	48443	0.54	0.46–0.64	-0.6162	0.0845
Levy_2025	213	206844	264	206844	0.633	0.529–0.759	-0.4573	0.0921
Dai_2025	70	43317	76	43315	0.88	0.64–1.22	-0.1278	0.1648
Lu_2025 (vs SGLT2i)	164	21362	153	21362	1.08	0.87–1.34	0.077	0.1106
Lu_2025 (vs DPP4i)	176	20962	169	20962	1.03	0.84–1.28	0.0296	0.1078
Wang_CH_2026 (Dual SGLT2i + GLP-1RA vs SGLT2i)	285	28934	344	28934	0.786	0.671–0.919	-0.2408	0.0804
Wang_CH_2026 (Dual SGLT2i + GLP-1RA vs GLP-1RA)	115	13782	179	13782	0.871	0.777–0.993	-0.1381	0.0628
Bladder Cancer
Study ID	Cases (GLP-1RA)	GLP-1RA Participants	Cases (Comparator)	Comparator Participants	HR	95% CI	logHR	SE
Dai_2025	41	43317	40	43315	0.97	0.63–1.50	-0.0305	0.22
Lu_2025 (vs SGLT2i)	112	21362	104	21362	1.08	0.83–1.42	0.077	0.1368
Lu_2025 (vs DPP4i)	106	20962	126	20962	0.83	0.64–1.08	-0.1863	0.1334
Prostate Cancer
Study ID	Cases (GLP-1RA)	GLP-1RA Participants	Cases (Comparator)	Comparator Participants	HR	95% CI	logHR	SE
Levy_2025	283	206844	323	206844	0.68	0.58–0.798	-0.3857	0.0811
Dai_2025	151	13938	145	13561	0.91	0.73–1.15	-0.0943	0.1154
Lu_2025 (vs SGLT2i)	307	10244	320	10244	0.97	0.83–1.13	-0.0305	0.0787
Lu_2025 (vs DPP4i)	290	9197	288	9197	1.01	0.86–1.18	0.01	0.0809
Ovarian Cancer
Study ID	Cases (GLP-1RA)	GLP-1RA Participants	Cases (Comparator)	Comparator Participants	HR	95% CI	logHR	SE
Wang_Xu_2024	51	25739	94	25739	0.52	0.37–0.74	-0.6539	0.1762
Levy_2025	72	206844	91	206844	0.628	0.461–0.856	-0.4652	0.1585
Dai_2025	17	29379	32	29741	0.53	0.29–0.96	-0.6349	0.3048
Hepatocellular Carcinoma (Liver Cancer)
Study ID	Cases (GLP-1RA)	GLP-1RA Participants	Cases (Comparator)	Comparator Participants	HR	95% CI	logHR	SE
Wang_Xu_2024	79	48397	167	48397	0.47	0.36–0.61	-0.755	0.1347
Levy_2025 (Hepatobiliary cancer*)	157	206844	195	206844	0.628	0.508–0.775	-0.4652	0.108
Dai_2025 (Liver cancer)	44	43317	46	43315	0.91	0.60–1.38	-0.0943	0.2124
Gallbladder Cancer
Study ID	Cases (GLP-1RA)	GLP-1RA Participants	Cases (Comparator)	Comparator Participants	HR	95% CI	logHR	SE
Wang_Xu_2024	<10	48587	19	48587	0.35	0.15–0.83	-1.0498	0.4364
Esophageal Cancer
Study ID	Cases (GLP-1RA)	GLP-1RA Participants	Cases (Comparator)	Comparator Participants	HR	95% CI	logHR	SE
Wang_Xu_2024	49	48437	77	48437	0.6	0.42–0.86	-0.5108	0.1838
Ayoub_2024	63	146277	190	146277	0.341	0.257–0.454	-1.0759	0.145
Levy_2025	37	206844	51	206844	0.56	0.367–0.856	-0.5798	0.2161
Gastric / Stomach Cancer
Study ID	Cases (GLP-1RA)	GLP-1RA Participants	Cases (Comparator)	Comparator Participants	HR	95% CI	logHR	SE
Wang_Xu_2024	56	48449	75	48449	0.73	0.51–1.03	-0.3147	0.1797
Ayoub_2024	79	146277	197	146277	0.417	0.321–0.542	-0.8748	0.1336
Levy_2025	37	206844	52	206844	0.543	0.356–0.828	-0.6106	0.2159
Multiple Myeloma
Study ID	Cases (GLP-1RA)	GLP-1RA Participants	Cases (Comparator)	Comparator Participants	HR	95% CI	logHR	SE
Wang_Xu_2024	80	48527	131	48527	0.59	0.44–0.77	-0.5276	0.1428
Dai_2025	24	43317	29	43315	0.79	0.46–1.35	-0.2357	0.2755
Meningioma
Study ID	Cases (GLP-1RA)	GLP-1RA Participants	Cases (Comparator)	Comparator Participants	HR	95% CI	logHR	SE
Wang_Xu_2024	11	48518	29	48518	0.37	0.18–0.74	-0.9943	0.3607
Dai_2025	55	43317	76	43315	0.69	0.48–0.97	-0.3711	0.179
Lindsey Wang et al._2024
Cancer Type	Cases (GLP-1RA)	GLP-1RA Participants	Cases (Comparator)	Comparator Participants	HR	95% CI Lower	95% CI Upper
Esophageal cancer	49	48437	77	48437	0.6	0.42	0.86
Breast cancer	427	13768	379	13768	1.07	0.93	1.23
Colorectal cancer	223	48443	391	48443	0.54	0.46	0.64
Endometrial cancer	160	25750	210	25750	0.74	0.6	0.91
Gallbladder cancer	<10	48587	19	48587	0.35	0.15	0.83
Stomach cancer	56	48449	75	48449	0.73	0.51	1.03
Kidney cancer	223	48322	284	48322	0.76	0.64	0.91
Hepatocellular carcinoma	79	48397	167	48397	0.47	0.36	0.61
Ovarian cancer	51	25739	94	25739	0.52	0.37	0.74
Pancreatic cancer	123	48490	290	48490	0.41	0.33	0.5
Thyroid cancer	154	48527	149	48527	0.99	0.79	1.24
Meningioma	11	48518	29	48518	0.37	0.18	0.74
Multiple myeloma	80	48527	131	48527	0.59	0.44	0.77
